# Supplementary material for: Energy-Efficient Microwave Heating: Governing Role of the Thermal Profile in Heating Liquid
Source: ACS Omega. 2026 May 26;11(22):32452–9. doi: 10.1021/acsomega.6c00849 (PMC13261585; doi:10.1021/acsomega.6c00849)
Supplement: Supplementary file 1 [file ao6c00849_si_001.xlsx]

## Sheet: Cover page
Energy-Efficient Microwave Heating: Governing Role of the Thermal Profile in Heating Liquid Song Jia, Kama Huang*, Song Wang, Haoyu Wang
Song Jia — School of Electronics and Information Engineering, Sichuan University; 24 South Section 1,1st Ring Road, 610065,Chengdu, Sichuan Province, China; E-mail: jias555@163.com; Kama Huang — Corresponding author; School of Electronics and Information Engineering, Sichuan University; 24 South Section 1,1st Ring Road, 610065,Chengdu, Sichuan Province, China; E-mail: kmhuang@scu.edu.cn; Song Wan…

## Sheet: T1
Time（s）	T1 (Presetting temperature)	The first experiment	The second experiment	The third experiment			The first experiment						The second experiment						The third experiment
	Temperature（K）	Temperature（K）	Temperature（K）	Temperature（K）			Time(s)	Power(W)					Time(s)	Power(W)					Time(s)	Power(W)
0	293.15	293.55	293.45	293.55
1	293.658	294.15	294.05	294.25				Input	Reflect	Transmission	Absorb			Input	Reflect	Transmission	Absorb			Input	Reflect	Transmission	Absorb
2	294.157	296.05	295.05	294.25			1	38.046	1.55078	25.4901	11.0051		1	38.6193	1.74343	25.0014	11.8745		1	38.0353	1.4892	23.4809	13.0653
3	294.647	296.75	295.05	294.85			2	38.0453	1.71652	24.4783	11.8505		2	38.4104	1.61597	24.5668	12.2276		2	37.7627	2.072	22.7739	12.9168
4	295.127	296.95	295.75	295.05			3	38.5734	1.62235	25.1037	11.8473		3	38.8945	1.8407	24.9581	12.0957		3	0.0765903	0.00430128	0.0319524	0
5	295.598	297.05	296.15	296.05			4	39.1538	2.25768	25.4363	11.4598		4	38.2727	1.9325	23.5851	12.7551		4	0.0755503	0.00380552	0.0327395	0
6	296.06	296.95	296.55	296.75			5	39.1826	2.37717	26.7001	10.1053		5	0.102192	0.0540163	0.0275194	0		5	37.9396	1.6362	22.2969	14.0065
7	296.513	297.15	297.35	297.35			6	38.0927	2.25821	25.0541	10.7804		6	0.057207	0.026205	0.0186036	0		6	37.9838	1.5372	22.8357	13.6109
8	296.958	297.25	297.35	297.35			7	0.1366	0.832594	0.0479253	0		7	0.0478704	0.023155	0.0168467	0		7	37.2941	1.53364	23.1613	12.5991
9	297.393	297.75	298.05	297.75			8	38.7892	2.01461	25.9898	10.7848		8	37.7841	1.77931	22.0656	13.9392		8	37.6014	1.50592	23.3384	12.7571
10	297.821	298.15	298.05	297.75			9	38.3898	1.99427	27.6266	8.76893		9	40.2653	1.63559	22.7239	15.9058		9	0.0703099	0.00597841	0.0293466	0
11	298.239	298.55	298.45	298.05			10	37.9853	1.82743	25.2774	10.8805		10	40.1044	1.58318	24.2282	14.293		10	36.8247	1.52612	23.3898	11.9088
12	298.65	298.85	298.75	298.95			11	37.5947	1.55077	25.062	10.9819		11	39.0339	1.34465	23.2219	14.4673		11	37.3652	1.43197	23.4292	12.504
13	299.052	299.35	299.05	299.05			12	37.2397	1.44852	24.9208	10.8704		12	0.0598872	0.0280816	0.0180308	0		12	38.6335	1.76374	22.7472	14.1226
14	299.446	299.75	299.35	299.85			13	38.1602	1.40586	24.5782	12.1761		13	0.0580905	0.0300213	0.0194315	0		13	38.6651	1.7871	23.4612	13.4168
15	299.832	300.45	300.55	299.85			14	0.0561188	0.000223459	0.0458179	0		14	0.0571566	0.0296366	0.021026	0		14	39.0343	1.79406	23.8777	13.3626
16	300.211	301.15	301.25	300.15			15	0.0446293	0.00039786	0.0405903	0		15	40.0877	1.39082	23.6818	15.0151		15	38.7999	1.72798	22.1281	14.9438
17	300.582	301.35	301.35	301.05			16	0.0468761	0.000404477	0.049172	0		16	39.9935	1.71578	23.5862	14.6915		16	38.595	1.71762	22.7022	14.1752
18	300.945	301.75	301.75	301.05			17	38.6814	1.148	24.9635	12.5699		17	40.2557	1.73623	23.6849	14.8346		17	0.0584269	0.00438231	0.0282291	0
19	301.3	302.15	302.05	302.15			18	38.4919	1.22556	25.6767	11.5896		18	0.0609869	0.0346138	0.0146502	0		18	38.9712	1.70526	23.153	14.113
20	301.648	302.25	302.65	302.15			19	38.1493	1.2183	24.3479	12.5831		19	0.0501439	0.0404677	0.01514	0		19	38.7557	1.69004	23.8515	13.2142
21	301.989	302.75	302.65	302.75			20	38.0333	1.18293	25.1957	11.6547		20	0.0471546	0.0174834	0.0144733	0		20	38.5541	1.64544	24.416	12.4927
22	302.323	302.85	303.15	302.75			21	0.0623035	0.000648064	0.0547045	0		21	40.0771	1.63869	23.8832	14.5552		21	38.1885	1.68618	24.2367	12.2656
23	302.65	302.95	303.15	302.95			22	38.1528	1.62415	23.6755	12.8531		22	39.9697	1.61012	23.7173	14.6423		22	0.0455674	0.00505319	0.032004	0
24	302.969	302.95	303.25	302.95			23	37.6479	1.2932	25.999	10.3557		23	0.0559658	0.018403	0.0148659	0		23	0.0660982	0.0036158	0.0546808	0
25	303.589	303.05	303.25	303.35			24	37.7188	1.42671	23.7883	12.5038		24	39.9115	1.41483	23.7747	14.722		24	38.1601	1.58928	23.7682	12.8026
26	303.888	303.25	303.75	303.35			25	0.0443253	0.000586525	0.0424425	0		25	39.8251	1.31982	23.5412	14.9641		25	38.2709	1.59095	23.6532	13.0267
27	304.181	303.95	303.75	303.55			26	0.0451107	0.000545105	0.0418958	0		26	39.6666	1.49673	23.4671	14.7028		26	38.2764	1.57346	23.0446	13.6583
28	304.468	304.25	303.95	303.55			27	37.5142	1.48129	23.6202	12.4127		27	39.5172	1.51414	23.0577	14.9454		27	37.6798	1.52438	24.6358	11.5196
29	304.749	304.15	304.75	303.85			28	37.3408	1.51431	23.3464	12.4801		28	0.0826642	0.0274875	0.0125057	0		28	37.8236	1.39362	24.3984	12.0316
30	305.024	304.35	304.95	303.85			29	38.6093	1.85479	23.1447	13.6098		29	0.0799519	0.0241642	0.0136575	0		29	37.663	1.31254	23.7786	12.5719
31	305.292	304.95	304.95	304.75			30	0.0434835	0.00062514	0.0398992	0		30	37.7114	1.36334	23.3135	13.0346		30	37.1654	1.52633	25.5765	10.0626
32	305.555	305.45	305.15	304.75			31	0.0426527	0.000664451	0.0605817	0		31	38.1125	2.07883	25.3397	10.694		31	36.7262	1.40513	22.096	13.2251
33	305.812	305.95	305.15	304.95			32	38.9941	1.96336	23.4696	13.5611		32	37.7564	1.89545	25.4065	10.4545		32	0.0750373	0.00352455	0.0560323	0
34	306.063	306.25	305.95	304.95			33	0.05118	0.00088175	0.046317	0		33	38.3331	1.48017	23.5898	13.2631		33	0.0693702	0.00387487	0.0428179	0
35	306.309	307.05	306.75	305.75			34	39.5522	1.6326	23.0713	14.8483		34	0.0662184	0.0216294	0.012457	0		34	37.7396	1.58574	23.9432	12.2106
36	306.549	307.25	307.15	307.05			35	39.1969	1.30182	24.9755	12.9196		35	39.5905	1.87667	24.3858	13.328		35	37.7398	1.62818	25.715	10.3966
37	306.784	306.95	307.15	307.05			36	39.2044	1.47382	23.9175	13.8131		36	38.3981	1.8358	25.4591	11.1032		36	38.2672	1.68046	24.8307	11.756
38	307.014	306.95	307.45	307.15			37	39.0954	1.48339	23.8181	13.7939		37	37.8013	1.23635	22.1241	14.4409		37	38.1413	1.68243	24.5909	11.868
39	307.239	307.15	307.45	307.15			38	0.0772041	0.00120287	0.0407453	0		38	38.968	1.3556	24.812	12.8004		38	38.0485	1.38701	24.4491	12.2124
40	307.459	307.25	307.65	307.55			39	39.3065	1.44468	23.6378	14.224		39	39.644	1.33756	24.7659	13.5405		39	38.3697	1.42119	25.3915	11.557
41	307.674	307.45	307.65	307.55			40	0.0530746	0.00126783	0.0527862	0		40	38.5586	1.32759	22.5923	14.6387		40	0.0718258	0.00356076	0.0388954	0
42	307.884	307.45	307.85	307.65			41	38.8143	1.52063	24.681	12.6127		41	0.0564615	0.0038828	0.024294	0		41	38.4431	1.39951	24.6927	12.3509
43	308.09	307.45	307.85	307.85			42	0.0444154	0.00105399	0.0376402	0		42	0.0579992	0.00443303	0.0251404	0		42	39.1627	1.39178	23.2512	14.5197
44	308.291	307.55	307.95	307.85			43	38.0849	1.55238	25.5712	10.9613		43	39.1152	1.5816	24.6831	12.8505		43	39.0447	1.38658	24.46	13.1981
45	308.488	307.95	307.95	308.35			44	38.5586	1.32759	25.5923	11.6387		44	39.0284	1.8268	24.9453	12.2563		44	0.0783481	0.00406965	0.0561036	0
46	308.681	308.25	308.05	308.35			45	0.0397267	0.00094901	0.0365967	0		45	0.0579823	0.029298	0.0125522	0		45	0.0692234	0.00193575	0.0623678	0
47	308.869	308.65	308.55	309.05			46	38.7054	1.75921	23.5933	13.3529		46	0.090645	0.0382032	0.00195076	0		46	39.2876	1.40095	24.5766	13.31
48	309.054	308.75	308.55	309.05			47	38.4873	1.67341	23.594	13.2199		47	0.0909403	0.0369585	0.00223113	0		47	38.6251	1.6604	23.0175	13.9472
49	309.234	308.95	308.85	309.45			48	38.3862	1.48795	23.5558	13.3425		48	38.9141	2.0361	24.6504	12.2276		48	38.572	1.67979	25.3793	11.5129
50	309.411	309.25	309.05	309.45			49	0.0340715	0.000192526	0.0539738	0		49	38.8554	2.0714	24.6128	12.1712		49	37.6575	1.6232	25.8466	10.1876
51	309.584	309.55	309.05	309.85			50	38.9221	1.33506	24.496	13.091		50	38.7265	1.8793	24.302	12.5452		50	0.0919756	0.0125341	0.0367924	0
52	309.753	309.75	309.55	309.85			51	38.8451	2.01881	23.5319	13.2944		51	0.049643	0.0249627	0.0188353	0		51	0.0684501	0.00385448	0.0421321	0
53	309.92	309.75	309.55	310.25			52	37.6898	1.89144	23.4132	12.3852		52	38.7193	2.0537	24.302	12.3636		52	0.061649	0.246586	0.0515973	0
54	310.082	310.05	309.75	310.25			53	0.0392329	0.000868446	0.0362311	0		53	38.5908	2.0811	24.2323	12.2774		53	38.0593	1.62825	26.1621	10.2689
55	310.242	309.95	309.75	310.25			54	0.0390022	0.000796151	0.0364223	0		54	39.0318	2.1056	24.2323	12.6939		54	37.6269	1.60271	24.047	11.9772
56	310.398	310.35	310.15	310.25			55	38.6671	1.81963	24.336	12.5115		55	0.0617798	0.0238903	0.0117483	0		55	37.664	1.69199	26.066	9.90599
57	310.552	310.15	310.25	310.55			56	0.0387031	0.000681156	0.035846	0		56	38.3496	1.8874	25.081	11.3812		56	37.2186	1.50815	24.6016	11.1088
58	310.702	310.55	310.65	310.95			57	37.4703	1.60345	24.2255	11.6413		57	38.4296	1.7871	25.5108	11.1317		57	36.8829	1.48153	25.8546	9.54675
59	310.85	310.85	310.65	310.95			58	0.0384027	0.000639707	0.0359812	0		58	0.051026	0.0252016	0.0190542	0		58	0.0643408	0.0014173	0.0377966	0
60	310.995	310.95	311.25	311.45			59	37.2897	1.40225	24.1272	11.7602		59	38.7288	1.4459	25.7257	11.5572		59	38.0472	1.52213	25.0778	11.4473
61	311.024	310.75	311.25	311.45			60	38.1795	1.39558	23.2215	13.5624		60	38.539	1.9853	23.5247	13.029		60	37.78	1.53859	25.41	10.8314
62	311.166	311.35	311.85	311.85			61	38.229	1.351	24.8827	11.9953		61	0.0627537	0.026228	0.0129072	0		61	0.0608284	0.00156711	0.0446035	0
63	311.306	311.65	311.85	311.85			62	0.0382702	0.0005392	0.0354466	0		62	0.0671962	0.0250637	0.013405	0		62	38.3632	1.56177	26.7545	10.047
64	311.444	311.95	312.25	312.65			63	38.0263	1.26574	26.2062	10.5544		63	38.4433	1.6923	23.4506	13.3004		63	37.5557	1.30707	23.5843	12.6644
65	311.579	311.65	312.25	312.65			64	39.1827	1.29607	25.8177	12.0689		64	38.0036	1.4966	23.888	12.619		64	38.0379	1.4476	23.9777	12.6126
66	311.713	311.55	311.95	312.95			65	39.1379	1.44006	25.8343	11.8635		65	0.0700999	0.0213415	0.0117933	0		65	0.0647714	0.0019351	0.048975	0
67	311.844	311.65	311.95	312.95			66	0.0380231	0.000450577	0.0355581	0		66	38.3163	1.1362	24.1463	13.0338		66	37.744	1.56481	25.4617	10.7175
68	311.974	312.05	312.05	313.15			67	0.0377792	0.000410704	0.0349582	0		67	38.1156	1.3215	24.2486	12.5455		67	38.5319	1.60805	25.657	11.2669
69	312.102	313.35	312.25	313.15			68	0.0375899	0.000366404	0.0351931	0		68	0.079853	0.0314396	0.00241688	0		68	0.0680623	0.00142164	0.0464781	0
70	312.229	313.35	312.55	312.85			69	38.6531	1.47795	24.816	12.3592		69	39.4309	2.934	24.9894	11.5075		69	38.6299	1.68418	22.7522	14.1935
71	312.354	313.05	312.75	312.85			70	38.8036	1.68044	25.5498	11.5734		70	39.3661	1.6595	24.9894	12.7172		70	0.0704132	0.00164594	0.0519893	0
72	312.477	312.95	312.75	312.65			71	0.0374497	0.000347006	0.0349894	0		71	39.2865	1.8472	24.6971	12.7422		71	38.6117	1.68081	22.3908	14.5401
73	312.6	312.75	312.75	312.65			72	0.0373111	0.000323782	0.0349293	0		72	0.0505806	0.0182745	0.0115586	0		72	0.0511199	0.00161949	0.0461708	0
74	312.721	312.55	312.75	312.55			73	38.8741	1.49231	25.7273	11.6545		73	39.1256	1.571	24.1457	13.4089		73	0.0409606	0.00166459	0.0364034	0
75	312.842	312.85	312.55	312.55			74	0.0371981	0.000362556	0.0343719	0		74	0.0919361	0.0325061	0.0107785	0		74	38.6541	1.72313	24.2121	12.7189
76	312.961	313.25	312.55	312.45			75	0.0369858	0.000365806	0.0343815	0		75	39.9634	1.7447	25.0872	13.1315		75	0.0661832	0.0018127	0.059893	0
77	313.08	313.35	312.55	312.45			76	38.725	1.80588	25.5404	11.3787		76	39.8318	1.6113	24.3669	13.8536		76	0.0603111	0.00216058	0.049705	0
78	313.198	313.05	312.55	312.75			77	38.6359	1.88299	25.4398	11.3131		77	0.0542091	0.028658	0.00270625	0		77	0.0548659	0.00169373	0.00728865	0
79	313.316	312.95	312.55	312.75			78	38.624	2.08539	25.3348	11.2038		78	0.106539	0.0459112	0.00264021	0		78	38.6868	1.74787	24.6603	12.2786
80	313.433	313.35	312.55	313.25			79	0.0368692	0.000388848	0.0343665	0		79	38.1129	1.6343	25.0274	11.4512		79	38.6538	1.6953	23.5176	13.4409
81	313.55	313.65	313.15	313.25			80	0.036629	0.000434299	0.0342543	0		80	0.000267489	0.00209385	0.0130229	0		80	0.064814	0.00127871	0.00728865	0
82	313.667	313.55	313.15	313.75			81	38.5438	1.73584	25.247	11.561		81	37.8299	1.5686	24.4512	11.8101		81	0.0608726	0.00179592	0.0102367	0
83	313.784	313.65	313.35	313.85			82	38.2635	1.82118	25.2534	11.1889		82	0.0608179	0.0346347	0.00293933	0		82	38.9682	1.72769	24.5434	12.6971
84	313.9	313.85	313.35	313.75			83	0.0599312	0.000204077	0.000777276	0		83	38.0711	1.9367	24.0419	12.0925		83	0.0672969	0.00152745	0.00870647	0
85	314.017	314.05	313.65	313.75			84	37.9691	2.00721	25.275	10.6869		84	0.0699114	0.030139	0.00321853	0		84	0.076904	0.00135476	0.0470214	0
86	314.135	314.45	314.45	313.75			85	0.0459737	0.000209128	0.0640186	0		85	38.8574	1.6568	24.6123	12.5883		85	38.4479	1.35778	24.8246	12.2655
87	314.252	314.55	314.45	314.15			86	0.062289	0.000216196	0.0536071	0		86	39.1961	1.4197	24.1808	13.5956		86	0.0409053	0.0232689	0.0435722	0
88	314.37	314.75	315.15	314.15			87	38.0033	2.01897	25.2899	10.6944		87	0.0535233	0.0359104	0.00392786	0		87	38.5931	1.55498	23.182	13.8561
89	314.489	314.85	315.15	314.65			88	38.0022	2.0104	25.3445	10.6473		88	0.0848675	0.0262888	0.00360072	0		88	0.0659812	0.0286715	0.0561275	0
90	314.609	314.75	315.15	315.15			89	37.6682	1.80987	25.339	10.5193		89	0.0983618	0.0350022	0.00523808	0		89	0.058434	0.0149289	0.0527344	0
91	314.729	314.55	315.15	315.15			90	0.0366455	0.00048268	0.0341578	0		90	38.9659	1.6003	25.1557	12.2099		90	38.9819	1.5497	23.0446	14.3876
92	314.851	314.75	315.15	315.65			91	0.0365461	0.000550706	0.0336624	0		91	39.6556	1.7964	26.4563	11.4029		91	0.0891504	0.00210761	0.0120134	0
93	314.973	314.95	315.25	315.65			92	37.8484	1.7451	24.3927	11.7106		92	0.0455372	0.0226216	0.0179217	0		92	0.0631656	0.00399718	0.0227839	0
94	315.097	315.25	315.25	316.05			93	39.8004	1.61089	24.3623	13.8272		93	0.050993	0.0255394	0.0202895	0		93	37.9211	1.5127	25.7565	10.6519
95	315.222	315.15	315.35	316.05			94	0.0453207	0.000191125	0.0351817	0		94	39.324	1.6702	25.4837	12.1701		94	0.060319	0.00161285	0.0450111	0
96	315.349	315.25	315.35	316.15			95	39.3649	1.62674	23.3348	14.4034		95	0.0430052	0.0216443	0.0158727	0		95	38.4424	1.57837	25.8675	10.9965
97	315.477	315.45	315.55	316.15			96	0.0364941	0.000590868	0.0337222	0		96	38.9448	1.5229	26.2227	11.1992		96	0.0720131	0.0016847	0.0493317	0
98	315.607	315.65	315.55	315.95			97	38.7501	1.47195	26.818	10.4602		97	0.0423176	0.0211678	0.0213593	0		97	0.062074	0.0015142	0.0418516	0
99	315.738	315.65	315.65	315.95			98	0.0667771	0.000199178	0.0570496	0		98	39.1431	1.8589	26.9827	10.3015		98	38.9074	1.53624	25.8969	11.4742
100	315.872	315.75	315.65	315.55			99	38.8726	1.28961	26.9202	10.6628		99	0.0416942	0.0208528	0.0151258	0		99	0.0626278	0.00120546	0.00687112	0
101	316.007	316.25	315.75	315.55			100	0.0363335	0.000723562	0.0332665	0		100	39.6865	1.6806	24.9299	13.076		100	0.0614919	0.00155245	0.0358885	0
102	316.145	316.45	315.95	315.75			101	38.7078	1.33378	26.7589	10.6151		101	0.0412843	0.0201489	0.0148731	0		101	39.2313	1.53675	24.367	13.3275
103	316.285	316.85	315.95	316.35			102	0.0496826	0.000227373	0.0753793	0		102	0.0407899	0.0195914	0.0145233	0		102	0.0451374	0.0010318	0.0321638	0
104	316.428	316.85	316.25	316.35			103	38.3065	1.44468	26.6378	10.224		103	0.0404154	0.0192245	0.0146023	0		103	0.0522557	0.00156619	0.0554542	0
105	316.572	316.75	316.25	317.05			104	0.036203	0.000778539	0.0334386	0		104	0.0326049	0.000133098	0.0145622	0		104	39.0859	1.55062	25.7166	11.8187
106	316.72	316.55	316.45	317.05			105	38.1528	1.62415	26.6755	9.85315		105	38.9564	1.6019	24.6754	12.6791		105	0.0439568	0.00112908	0.0518388	0
107	316.87	316.85	316.45	317.15			106	0.0360523	0.000800842	0.0332573	0		106	0.0222611	0.000133571	0.0143864	0		106	0.0557949	0.00216466	0.0412188	0
108	317.023	316.95	316.65	317.15			107	38.046	1.55078	26.4901	10.0051		107	39.0593	1.7753	25.0422	12.2418		107	0.0697149	0.00193388	0.0512058	0
109	317.179	317.25	316.65	316.95			108	0.0359622	0.000882508	0.0333447	0		108	0.05446	0.00376292	0.0296759	0		108	0.0470922	0.00179151	0.0341494	0
110	317.338	317.45	317.25	316.95			109	37.9119	1.67861	26.3984	9.83489		109	39.0992	1.6106	25.1365	12.3521		109	39.22	1.54722	23.0436	14.6292
111	317.5	317.85	317.25	316.85			110	37.8399	1.84571	26.6224	9.37179		110	0.0500391	0.00357186	0.036166	0		110	0.0497337	0.00197481	0.0312099	0
112	317.666	317.85	318.45	317.25			111	0.0353912	0.00130386	0.00733944	0		111	38.7261	1.6809	24.6598	12.3854		111	0.0539275	0.00180594	0.0402364	0
113	317.835	317.65	318.45	317.65			112	37.8969	1.62509	26.6234	9.64841		112	0.0551964	0.00322833	0.0244248	0		112	39.578	1.53134	23.8648	14.1818
114	318.008	317.95	318.65	318.15			113	0.0360465	0.000920977	0.0330296	0		113	38.4599	1.5023	25.5874	11.3702		113	0.0588879	0.0022771	0.039449	0
115	318.184	318.15	318.65	318.15			114	0.0357854	0.000933194	0.0315427	0		114	0.0606121	0.00377841	0.026798	0		114	0.0214735	0.00212618	0.0152847	0
116	318.364	318.35	317.95	318.55			115	39.0891	2.07962	27.4238	9.58568		115	0.066356	0.00362063	0.0297603	0		115	38.5919	1.77831	22.5518	14.2618
117	318.548	318.55	318.65	318.55			116	38.8978	1.87729	27.0073	10.0132		116	0.0708077	0.00428173	0.0285706	0		116	0.0632047	0.00237886	0.0440503	0
118	318.735	319.05	319.15	318.95			117	0.0355097	0.00287876	0.000705794	0		117	38.6945	1.1406	24.9308	12.6231		117	0.0590472	0.00153923	0.012489	0
119	318.927	319.25		318.95			118	38.6107	1.57258	28.863	8.17512		118	0.0577355	0.00348169	0.0252766	0		118	0.479115	0.451019	0.0431633	0
120	318.95			318.85			119	0.0552015	0.000222343	0.0494072	0		119	0.0616569	0.00454661	0.0429891	0		119	38.2348	1.49347	23.6379	13.1034
				318.85			120	37.9703	1.7597	26.886	9.3246						848.822		120	0.0429973	0.00133349	0.0306052	0
											849.636								121	0.0438131	0.00169821	0.0335319	0
																			122	0.0379305	0.00116827	0.0305586	0
																							850.618

## Sheet: T2
Time（s）	T2 (Presetting temperature)	The first experiment	The second experiment	The third experiment	The fourth experiment				The first experiment						The second experiment						The third experiment						The fourth experiment
	Temperature（K）	Temperature（K）	Temperature（K）	Temperature（K）	Temperature（K）				Time(s)	Power(W)					Time(s)	Power(W)					Time(s)	Power(W)					Time(s)	Power(W)
0	293.15	293.35	293.36	293.65	293.35
1	293.365	293.55	293.56	293.75	293.65					Input	Reflect	Transmission	Absorb			Input	Reflect	Transmission	Absorb			Input	Reflect	Transmission	Absorb			Input	Reflect	Transmission	Absorb
2	293.58	293.85	293.86	293.75	293.75				1	3.94763	0.411292	2.41561	1.12073		1	38.7978	2.13766	23.9078	12.7524		1	38.7057	2.00016	24.4516	12.2539		1	38.1158	2.2143	23.6418	12.2597
3	293.795	293.95	293.96	293.95	294.05				2	39.0874	1.41395	25.364	12.3095		2	0.0784122	0.00216367	0.0549573	0		2	0.0542141	0.00213827	0.0847164	0		2	38.6627	2.26426	23.657	12.7414
4	294.01	294.25	294.26	293.95	293.75				3	39.2012	1.55161	25.2482	12.4014		3	0.082324	0.0030408	0.0593475	0		3	38.5576	2.01043	24.5458	12.0014		3	0.0376842	0.00140116	0.0473752	0
5	294.225	293.15	293.16	294.15	294.15				4	0.0423395	0.00544604	24.9628	0		4	38.9647	2.16411	23.9516	12.849		4	0.0482871	0.00189759	0.0447121	0		4	38.5437	1.64931	24.0967	12.7978
6	294.44	294.65	294.66	294.15	294.75				5	38.8668	1.6595	25.0935	12.1138		5	38.9095	2.17269	23.8832	12.8536		5	0.050694	0.00206886	0.0454148	0		5	38.6423	1.69483	23.9799	12.9675
7	294.655	294.95	294.96	294.45	295.15				6	38.5835	1.58914	24.7987	12.1957		6	0.0653119	0.00239058	0.0473751	0		6	38.6925	2.00588	24.5466	12.14		6	0.0505197	0.0018571	0.0471759	0
8	294.87	295.25	295.26	294.45	295.15				7	0.0553497	0.00290736	0.0253448	0		7	38.8607	2.20876	23.9208	12.7311		7	38.5421	1.98707	24.5016	12.0535		7	0.0457798	0.00170798	0.0757718	0
9	295.085	295.15	295.16	294.85	294.95				8	38.7084	1.4752	24.675	12.5582		8	0.0383497	0.00173164	0.0341872	0		8	0.062279	0.00245936	0.0455902	0		8	0.0522167	0.00187972	0.0773529	0
10	295.3	294.95	294.96	294.85	295.05				9	39.0407	1.32996	24.675	13.0357		9	38.95	2.19845	23.9516	12.8		9	38.6178	2.00894	24.4598	12.149		9	38.9089	1.74786	23.7687	13.3924
11	295.515	295.25	295.26	295.15	295.35				10	0.0843274	0.00575815	0.0384063	0		10	38.8358	2.22065	23.8712	12.7439		10	38.3459	2.02367	24.4705	11.8517		10	0.0601371	0.00217666	0.0565578	0
12	295.73	295.45	295.46	295.15	295.65				11	0.0627236	0.00357266	0.0305386	0		11	0.0440073	0.0018558	0.0600892	0		11	0.0640549	0.00222269	0.0574738	0		11	0.0409791	0.00159247	0.0464116	0
13	295.945	296.05	296.06	295.65	296.05				12	38.9843	1.75082	24.4455	12.788		12	38.654	2.23824	23.9372	12.4785		12	0.0611301	0.00236394	0.05519	0		12	0.0633028	0.00224026	65.4629	0
14	296.16	296.25	296.26	296.45	296.45				13	39.0385	1.7582	24.1141	13.1662		13	38.9111	2.2442	23.9088	12.7581		13	38.4526	2.04086	24.5505	11.8612		13	38.7836	1.6815	24.0697	13.0324
15	296.375	296.75	296.76	297.05	296.75				14	0.0525722	0.0028666	0.0289698	0		14	0.0608389	0.0025587	0.0409817	0		14	0.0473325	0.00263151	0.0529492	0		14	0.0717066	0.00241683	0.0390799	0
16	296.59	296.65	296.66	297.05	296.55				15	0.0477767	0.00389005	0.0333592	0		15	0.0549881	0.00217461	0.048396	0		15	38.4451	2.05598	24.6767	11.7124		15	39.255	1.71722	23.9647	13.573
17	296.805	296.55	296.56	296.65	296.55				16	0.063017	0.00445658	0.0321111	0		16	0.041573	0.00179999	0.0428582	0		16	38.6718	2.05183	24.6236	11.9964		16	0.0676026	0.00202073	0.0544855	0
18	297.02	296.65	296.66	296.65	296.75				17	38.5459	1.54824	24.716	12.2817		17	38.6438	2.26711	23.8986	12.4781		17	0.0650903	0.00240427	0.0540416	0		17	39.0944	1.64796	23.8565	13.59
19	297.235	296.85	296.86	297.25	296.95				18	38.6918	1.67193	24.2825	12.7374		18	38.8687	2.29167	23.8506	12.7264		18	0.0574938	0.00355522	0.0487184	0		18	0.0482527	0.00181758	0.0429471	0
20	297.45	297.15	297.16	296.65	297.15				19	38.767	1.78219	24.1141	12.8707		19	38.9886	2.30947	23.819	12.8602		19	38.5875	2.07483	24.5815	11.9311		19	0.0583778	0.0019755	0.0407944	0
21	297.665	297.35	297.36	297.05	297.45				20	0.0591681	0.0051538	0.0282754	0		20	0.0330648	0.00160209	0.0295257	0		20	0.0580188	0.002352	0.0424587	0		20	0.0455755	0.00162054	0.0449287	0
22	297.88	297.65	297.66	297.05	297.75				21	0.0687505	0.00766101	0.0368935	0		21	0.0648689	0.00237036	0.0522743	0		21	38.6044	2.07561	24.7521	11.7767		21	38.9227	1.70872	23.7698	13.4442
23	298.095	297.95	297.96	297.35	298.05				22	39.0932	1.83067	22.5266	14.7359		22	0.0581826	0.00240546	0.0594821	0		22	38.2434	1.55484	24.0146	12.674		22	0.0529611	0.00188489	0.0408745	0
24	298.31	298.25	298.26	297.35	298.45				23	38.9426	2.10419	22.4234	14.415		23	38.9711	2.30454	23.8282	12.8384		23	0.0628361	0.00212941	0.0612333	0		23	0.0524571	0.00198922	0.0601291	0
25	298.525	298.55	298.56	298.05	298.75				24	0.0953917	0.0085323	0.0222312	0		24	39.1702	2.32816	24.1424	12.6996		24	0.0558059	0.00199093	0.0345371	0		24	38.7309	1.61968	23.6942	13.417
26	298.74	298.95	298.96	298.05	299.05				25	0.0745982	0.0093985	0.0443055	0		25	0.0355813	0.00159101	0.0318185	0		25	38.6326	1.58235	23.969	13.0812		25	0.0466819	0.00205285	0.0347425	0
27	298.955	299.45	299.46	298.65	299.45				26	39.5727	1.86968	23.0208	14.6822		26	0.0330996	0.00150163	0.0295885	0		26	0.0462736	0.00194227	0.0481176	0		26	0.0416569	0.00154408	0.0346701	0
28	299.17	299.75	299.76	298.65	299.75				27	39.5888	2.09897	22.9215	14.5683		27	38.8796	2.31847	23.8506	12.7105		27	0.0737021	0.00198558	0.0439366	0		27	0.0537072	0.00162615	0.031134	0
29	299.385	300.05	300.06	299.05	300.05				28	0.0736711	0.0129872	0.0246296	0		28	0.0358596	0.00159228	0.0323359	0		28	38.3405	1.59847	23.9862	12.7559		28	38.5911	1.63632	23.9761	12.9787
30	299.6	300.25	300.26	299.05	300.05				29	0.0517306	0.00860579	0.0254434	0		29	38.6052	2.30841	23.941	12.3558		29	0.0599128	0.0022911	0.0526764	0		29	0.084765	0.00286156	0.0602136	0
31	299.815	300.05	300.06	299.35	299.95				30	39.4252	2.17167	22.047	15.2065		30	38.767	2.33701	24.051	12.379		30	0.0538701	0.00267559	0.0581526	0		30	0.0589107	0.00215045	0.0569385	0
32	300.03	299.95	299.96	299.35	300.15				31	39.2983	1.97352	21.7039	15.6209		31	0.0699076	0.00348203	0.0633322	0		31	38.4178	1.61584	23.9189	12.8831		31	0.0787308	0.00235789	0.0446162	0
33	300.245	300.45	300.46	299.85	300.55				32	39.1711	2.02662	23.2848	13.8597		32	38.9398	2.34955	24.1442	12.4461		32	38.2223	1.63509	24.0103	12.5768		32	39.2169	1.65814	23.9761	13.5827
34	300.46	300.95	300.96	299.85	301.05				33	0.0601774	0.00679248	24.6913	0		33	39.0202	2.37932	24.0364	12.6044		33	0.0554014	0.00218154	0.0416032	0		33	0.0628479	0.00254195	64.5541	0
35	300.675	301.25	301.26	300.35	301.35				34	38.7873	1.59384	23.0629	14.1306		34	39.0384	2.39085	24.1148	12.5328		34	0.0466839	0.00169581	0.0342742	0		34	0.0662032	0.00241671	0.0441933	0
36	300.89	301.45	301.46	300.35	301.35				35	0.0034367	0.49759	0.0291532	0		35	0.0771752	0.00347177	0.0464965	0		35	38.3339	1.64443	23.9938	12.6957		35	38.9468	1.68584	23.6455	13.6155
37	301.105	301.25	301.26	300.95	301.05				36	0.0424967	0.00695098	0.029439	0		36	0.0807996	0.00251967	0.0462173	0		36	0.0889471	0.00333045	0.0428859	0		36	39.0176	1.55897	23.9482	13.5104
38	301.32	301.05	301.06	300.95	301.15				37	0.0396426	0.00583054	0.0292737	0		37	38.607	1.44906	24.8262	12.3317		37	38.4516	1.66176	24.0837	12.7062		37	0.00434379	0.000184136	0.00339079	0
39	301.535	301.45	301.46	301.45	301.75				38	38.7573	1.27872	23.021	14.4576		38	0.0657798	0.00310347	0.0503018	0		38	0.0612686	0.00242141	0.0604804	0		38	0.0833422	0.00271957	0.0446859	0
40	301.75	301.45	301.46	301.45	301.65				39	0.0402311	0.00539001	0.0283325	0		39	0.0618693	0.00285182	0.0548304	0		39	38.4925	1.67639	23.821	12.9951		39	39.2638	1.68083	23.9219	13.661
41	301.965	301.85	301.86	301.75	301.85				40	0.0669444	0.00756972	20.8757	0		40	38.6549	1.47727	24.929	12.2486		40	0.0615537	0.00242274	0.0680345	0		40	38.932	1.63648	23.799	13.4965
42	302.18	302.05	302.06	301.75	302.15				41	38.5513	1.5136	20.2994	16.7383		41	0.060986	0.00256684	0.0489104	0		41	38.6596	1.69836	23.9581	13.0032		41	0.0344587	0.0012913	0.0303274	0
43	302.395	302.25	302.26	302.15	302.35				42	38.9607	2.31554	23.4959	13.1493		42	38.3287	1.48283	24.8188	12.0271		42	0.0403101	0.00168496	0.0576504	0		42	38.9163	1.62765	23.9202	13.3684
44	302.61	302.55	302.56	302.15	302.55				43	0.0660876	0.0108474	0.0296187	0		43	0.0474459	0.00256207	0.0650417	0		43	38.042	1.70012	23.9329	12.409		43	0.0338622	0.00126149	0.0301982	0
45	302.825	302.65	302.66	302.55	302.65				44	0.0649596	0.0119633	0.0282932	0		44	0.061742	0.00338628	0.0347683	0		44	0.0488707	0.00246904	0.0559693	0		44	39.0985	1.56289	24.0042	13.5314
46	303.04	302.85	302.86	302.55	302.85				45	39.3579	1.52824	22.2579	15.5718		45	38.4089	1.49856	24.8414	12.0689		45	38.5541	1.72999	23.9988	12.8253		45	0.0335372	0.00129591	0.0298872	0
47	303.255	302.95	302.96	303.15	303.05				46	0.0778599	0.00870008	0.02996	0		46	38.3353	1.51851	24.9717	11.8451		46	0.0534927	0.00261064	0.0670383	0		46	38.9988	1.61516	23.7974	13.5863
48	303.47	303.45	303.46	303.15	303.45				47	38.9792	1.68022	22.4455	14.8535		47	0.0401081	0.00210836	0.0393196	0		47	0.0640365	0.0030133	0.0758605	0		47	0.0332322	0.00126353	0.000273257	0
49	303.685	303.75	303.76	303.75	303.75				48	39.438	2.75599	20.5266	16.1554		48	38.2338	1.52485	24.9584	11.7505		48	38.3466	1.72983	23.7898	12.827		48	0.00422325	0.000189108	0.00411075	0
50	303.9	303.85	303.86	303.75	304.05				49	0.0694664	0.014473	0.0288911	0		49	38.5489	1.54536	24.8473	12.1563		49	0.0555566	0.00150941	0.054216	0		49	38.6979	1.57927	24.1287	12.9899
51	304.115	304.35	304.36	304.25	304.45				50	0.0726749	0.0112355	0.0210294	0		50	0.0456085	0.00222651	0.0446927	0		50	38.6053	1.75474	23.7574	13.0932		50	0.00315184	0.000196513	0.00249766	0
52	304.33	304.65	304.66	304.25	304.75				51	0.0481643	0.013842	0.0296039	0		51	0.0463982	0.00226384	0.057794	0		51	38.1739	1.74401	23.7432	12.6867		51	0.00393735	0.000178356	0.00207971	0
53	304.545	304.95	304.96	304.75	305.05				52	39.6923	1.86394	22.1141	15.7143		52	38.661	1.57397	24.9892	12.0978		52	0.0708482	0.00262158	0.0407039	0		52	39.0898	1.60075	23.7736	13.7155
54	304.76	305.45	305.46	304.85	305.45				53	39.5219	2.07267	22.1141	15.3351		53	38.4681	1.58959	24.8748	12.0037		53	0.0665707	0.00266355	0.0643794	0		53	38.6747	1.54113	24.2061	12.9275
55	304.975	305.45	305.46	304.85	305.35				54	0.0593702	0.0134956	0.0189526	0		54	0.0485187	0.00285291	0.0505467	0		54	38.2195	1.76665	23.7834	12.6694		54	0.0636868	0.00254643	0.0599094	0
56	305.19	305.25	305.26	305.15	305.15				55	0.0686492	0.0137963	0.0293151	0		55	0.0560114	0.00435137	0.0474506	0		55	0.0632389	0.00265324	0.0426722	0		55	39.1975	1.71956	23.8599	13.618
57	305.405	305.15	305.16	305.15	304.95				56	0.071674	0.0138465	0.0017122	0		56	38.4984	1.59593	24.8407	12.0618		56	38.277	1.79529	23.593	12.8887		56	0.0656528	0.00203274	0.0586588	0
58	305.62	305.15	305.16	305.15	305.15				57	38.6298	1.34229	20.4234	16.8641		57	0.053139	0.00270586	0.0577125	0		57	0.0572534	0.00252672	0.0574986	0		57	38.7342	1.59519	24.1239	13.0151
59	305.835	305.55	305.56	305.15	305.75				58	0.0736711	0.0129872	0.0246296			58	0.0608693	0.00408865	0.0595007	0		58	38.2218	1.80103	23.7282	12.6926		58	0.0547434	0.00166461	0.0526244	0
60	306.05	306.15	306.16	305.15	306.15				59	38.4587	1.58811	23.2039	13.6667		59	38.5581	1.61082	24.8108	12.1364		59	0.0616044	0.00266404	0.0548082	0		59	39.0966	1.58141	23.9619	13.5533
61	306.265	306.25	306.26	305.85	306.25				60	38.1868	1.7311	24.7848	11.6709		60	0.0451349	0.00211684	0.0527635	0		60	0.0552403	0.00203785	0.0536421	0		60	0.0485495	0.00191639	0.214416	0
62	306.48	306.65	306.66	305.85	306.65				61	0.378348	1.26896	0.0284435	0		61	38.2961	1.60966	24.6843	12.0021		61	38.3666	1.81618	23.9019	12.6485		61	0.0558868	0.00245993	0.0717985	0
63	306.695	306.85	306.86	306.65	306.95				62	0.0435909	0.0123297	0.0233855	0		62	38.4152	1.62218	24.7252	12.0678		62	0.0344279	0.00145539	0.0302246	0		62	38.8628	1.60418	24.2878	12.9708
64	306.91	307.05	307.06	306.65	307.25				63	0.0501435	0.0209537	0.0271518	0		63	0.0504753	0.00288733	0.0619821	0		63	0.0340549	0.0014674	0.0299515	0		63	0.0535747	0.00191197	0.0473125	0
65	307.125	307.65	307.66	307.35	307.75				64	38.4677	1.55502	20.2994	16.6133		64	38.4258	1.64371	24.6657	12.1163		64	38.7266	1.82421	23.7325	13.1699		64	39.4238	1.65999	23.7621	14.0017
66	307.34	307.95	307.96	307.35	308.05				65	0.0581532	0.0186927	0.0188593	0		65	38.579	1.64778	24.687	12.2442		65	38.5821	1.86172	23.6231	13.0973		65	0.0830905	0.0023496	0.073457	0
67	307.555	308.15	308.16	307.65	307.95				66	0.043854	0.0135027	0.01636	0		66	38.6208	1.67377	24.5133	12.4338		66	0.0354352	0.00150941	0.0309568	0		66	0.0386998	0.00172945	0.0473185	0
68	307.77	307.85	307.86	307.65	307.75				67	38.7043	1.7254	24.5629	12.416		67	0.0428446	0.00231944	0.054131	0		67	0.0348876	0.00146801	0.0304755	0		67	38.9278	2.26486	23.7	12.9629
69	307.985	307.95	307.96	307.95	308.05				68	38.833	2.2142	25.1913	11.4275		68	38.2987	1.684	24.4861	12.1285		68	0.0345284	0.00147251	0.0304381	0		68	0.0459604	0.00220503	0.0809692	0
70	308.2	308.15	308.16	308.05	308.15				69	0.0517306	0.00860579	0.0254434			69	0.0487675	0.0025406	0.0435444	0		69	38.3139	1.86119	23.532	12.9207		69	39.3549	2.17732	23.7183	13.4592
71	308.415	308.25	308.26	308.45	308.45				70	0.0778599	0.00870008	19.7776			70	0.0664712	0.00315678	0.0635935	0		70	0.0785593	0.00309463	0.0441094	0		70	0.0730708	0.00270482	0.0558871	0
72	308.63	308.65	308.66	308.65	308.65				71	38.7664	1.28698	20.047	17.4324		71	38.2754	1.6803	24.5827	12.0124		71	0.0392528	0.00167881	0.0316785	0		71	38.9143	2.20741	23.7686	12.9383
73	308.845	308.85	308.86	308.65	308.85				72	0.0697564	0.015773	0.0258721			72	38.5297	1.70005	24.6258	12.2038		72	38.3388	1.88253	23.766	12.6903		72	0.10352	0.00333469	0.0559651	0
74	309.06	309.05	309.06	308.65	309.05				73	39.5476	1.5925	22.5712	15.3839		73	0.0559032	0.00284954	0.0481	0		73	38.6408	1.88854	23.7217	13.0305		73	39.3668	2.15578	23.568	13.643
75	309.275	309.35	309.36	308.45	309.35				74	0.0613523	0.0150772	0.0223204	0		74	0.0637218	0.00313814	0.0454775	0		74	0.0659048	0.00235537	0.0413794	0		74	0.0882233	0.00251936	0.080333	0
76	309.49	309.45	309.46	308.45	309.45				75	39.5517	1.7255	23.1978	14.6284		75	38.3555	1.70531	24.5967	12.0535		75	0.0425073	0.0017503	0.063538	0		75	39.1018	2.18639	23.8815	13.0339
77	309.705	309.65	309.66	308.35	309.65				76	39.1528	1.2981	23.7579	14.0968		76	0.0500515	0.00245294	0.055298	0		76	38.7322	1.91472	23.7637	13.0538		76	0.0747502	0.00246365	0.0607959	0
78	309.92	309.95	309.96	308.45	309.95				77	0.0514864	0.0197172	0.0202229	0		77	38.4655	1.73228	24.6211	12.1121		77	0.0440082	0.00156796	0.0520833	0		77	38.9514	2.12942	23.7453	13.0766
79	310.135	310.15	310.16	309.05	310.15				78	0.0474188	0.0181888	0.0134911	0		78	0.0407867	0.00253462	0.0827474	0		78	0.0424495	0.00156384	0.0525935	0		78	0.0499582	0.00164048	0.0624475	0
80	310.35	310.25	310.26	309.05	310.35				79	38.771	12.2981	23.5918	2.8811		79	38.4164	1.72482	24.6211	12.0705		79	38.7125	1.91801	23.696	13.0985		79	0.0885054	0.00194773	0.0783415	0
81	310.565	310.45	310.46	309.65	310.55				80	0.0681195	0.0192912	0.0160048	0		80	0.0737697	0.00226524	0.0508642	0		80	0.0742956	0.00253866	0.0531264	0		80	38.7512	2.09051	23.9068	12.7539
82	310.78	310.75	310.76	309.65	310.85				81	38.8973	12.156	23.1648	3.5765		81	38.2803	1.74043	24.7722	11.7677		81	0.0580686	0.00198583	0.0464511	0		81	0.0443254	0.00194867	0.0572003	0
83	310.995	311.05	311.06	310.55	311.05				82	38.5694	12.1784	22.8251	3.5659		82	0.0408773	0.00220583	0.0596837	0		82	38.6208	1.93472	23.6057	13.0804		82	39.2477	2.14694	23.961	13.1398
84	311.21	311.15	311.16	310.85	311.15				83	0.060382	0.0206865	0.019455	0		83	38.2582	1.74728	24.5534	11.9575		83	0.04124	0.00151355	0.0554735	0		83	0.049724	0.00167045	0.0476405	0
85	311.425	311.35	311.36	311.25	311.35				84	0.0547145	0.0171471	0.034095	0		84	38.2641	1.77672	24.5803	11.9071		84	0.0519208	0.0025349	0.0409091	0		84	39.1166	2.18964	23.8469	13.0801
86	311.64	311.55	311.56	311.25	311.55				85	38.2027	1.156	22.8251	14.2216		85	0.0450211	0.00188242	0.0512738	0		85	38.5264	1.93775	23.7323	12.8563		85	0.0538843	0.00180835	0.0471271	0
87	311.855	311.65	311.66	311.55	311.95				86	0.0590164	0.02261	0.0222523	0		86	38.363	1.79057	24.6661	11.9063		86	0.0676505	0.00210404	0.0674351	0		86	38.983	2.18336	23.7548	13.0448
88	312.07	312.25	312.26	311.55	312.15				87	37.9162	1.1784	22.4259	14.3119		87	0.0397281	0.00221959	0.0641832	0		87	38.3482	1.96041	23.6223	12.7656		87	38.9124	2.15844	23.7758	12.9782
89	312.285	312.55	312.56	312.05	312.55				88	38.3765	1.9582	22.2027	14.2156		88	38.392	1.80079	24.6661	11.925		88	0.0889138	0.00301591	0.0680493	0		88	0.0470079	0.00205313	0.0541706	0
90	312.5	312.55	312.56	312.75	312.45				89	0.0506101	0.0193041	0.0347946	0		89	38.7202	1.80082	24.0293	12.8901		89	38.2533	1.96306	23.5821	12.7081		89	39.2748	2.22706	23.6179	13.4299
91	312.715	312.65	312.66	312.75	312.65				90	38.152	1.9765	22.0291	14.1464		90	0.0494272	0.00190999	0.0532725	0		90	0.055756	0.00220701	0.0565746	0		90	38.937	2.16514	23.7491	13.0228
92	312.93	312.75	312.76	312.75	312.85				91	0.0648514	0.0237551	0.0259358	0		91	0.060101	0.00256091	0.0548959	0		91	38.2911	1.98102	23.5002	12.8099		91	0.0669551	0.0023899	0.0469196	0
93	313.145	312.95	312.96	313.15	313.05				92	0.0900265	0.0205539	0.0273474	0		92	38.6319	1.81069	24.4897	12.3315		92	0.0814706	0.0022184	0.0622465	0		92	39.3275	2.12929	23.9954	13.2029
94	313.36	313.45	313.46	313.45	313.55				93	38.7722	1.5437	22.0709	15.1576		93	38.5003	1.82451	24.4522	12.2236		93	38.3062	1.99194	23.6217	12.6925		93	0.0536847	0.00198629	0.0455177	0
95	313.575	313.75	313.76	313.45	313.75				94	39.3283	1.6346	21.5654	16.1283		94	38.5778	1.84129	24.4314	12.3052		94	0.0848468	0.00292732	0.0662221	0		94	39.0811	2.03272	23.8658	13.1826
96	313.79	313.75	313.76	313.35	313.85				95	39.235	1.8108	21.4786	15.9456		95	0.0487738	0.00276777	0.0528785	0		95	0.0864913	0.00313301	0.0631962	0		95	0.0590696	0.00230784	0.0529027	0
97	314.005	314.05	314.06	313.35	314.05				96	0.0843274	0.00575815	0.0384063	0		96	0.0612885	0.0033476	0.0351784	0		96	38.3649	2.01231	23.7038	12.6488		96	39.4742	2.14952	23.8004	13.5244
98	314.22	314.25	314.26	313.25	314.25				97	0.0627236	0.00357266	0.0305386	0		97	0.0461121	0.00230194	0.0404443	0		97	0.067924	0.00155974	0.0450404	0		97	39.2459	2.16889	23.8384	13.2386
99	314.435	314.35	314.36	313.55	314.35				98	0.0525722	0.0028666	0.0289698	0		98	38.4227	1.83856	24.5854	11.9988		98	0.0644873	0.00182626	0.044833	0		98	39.0163	2.17157	23.8933	12.9514
100	314.65	314.65	314.66	313.95	314.75				99	0.0477767	0.00389005	0.0333592	0		99	0.0384889	0.00202399	0.034312	0		99	38.3266	2.02116	23.5199	12.7855		99	0.060382	0.00225014	0.0455056	0
101	314.865	314.85	314.86	314.35	314.95				100	39.7717	2.49406	23.0208	14.2568		100	38.6721	1.8393	24.6373	12.1955		100	0.0458081	0.00155773	0.039115	0		100	39.3508	2.13646	24.0497	13.1646
102	315.08	315.25	315.26	314.45	315.25				101	0.063017	0.00445658	0.0321111	0		101	0.0395142	0.00206964	0.0301289	0		101	38.7499	2.03071	23.5981	13.121		101	39.045	2.14423	23.8728	13.0279
103	315.295	315.35	315.36	314.25	315.35				102	0.0591681	0.0051538	0.0282754	0		102	0.0341668	0.0018063	0.0293033	0		102	38.7024	2.05736	23.5133	13.1317		102	0.0648443	0.00216796	0.0756065	0
104	315.51	315.35	315.36	314.25	315.45				103	0.0687505	0.00766101	0.0368935	0		103	38.6772	1.51538	24.5593	12.6026		103	0.0623128	0.00258898	0.0417825	0		103	0.0678342	0.00220837	0.0513401	0
105	315.725	315.75	315.76	315.15	315.75				104	0.0914947	0.00905823	0.0332312	0		104	0.0333635	0.00177322	0.028911	0		104	38.5532	2.05544	23.4614	13.0363		104	38.8069	2.17489	23.6967	12.9353
106	315.94	315.85	315.86	315.15	315.85				105	0.0745982	0.0093985	0.0443055	0		105	0.0327585	0.00175759	0.0283628	0		105	38.7146	2.07226	23.5351	13.1072		105	38.9193	2.14159	23.6357	13.1419
107	316.155	316.05	316.06	315.65	316.15				106	39.5843	2.69896	24.9215	11.9638		106	38.4147	1.86469	24.6895	11.8605		106	38.5534	2.08349	23.5008	12.9691		106	38.7353	2.13206	24.0389	12.5643
108	316.37	316.35	316.36	315.65	316.35				107	0.0601774	0.00679248	24.6913	0		107	0.0493943	0.00204909	0.0515807	0		107	0.0520548	0.00187881	0.048225	0		107	0.058852	0.00208664	0.0605051	0
109	316.585	316.45	316.46	315.75	316.55				108	0.0424967	0.00695098	0.029439	0		108	38.3163	1.88645	24.5294	11.9004		108	38.7889	2.11577	23.5082	13.1649		108	39.1326	2.18854	24.0389	12.9051
110	316.8	316.75	316.76	316.35	316.85				109	0.0396426	0.00583054	0.0292737	0		109	0.0446842	0.00181271	0.0501876	0		109	38.4281	2.09874	23.4792	12.8502		109	39.3152	2.20838	24.0837	13.0231
111	317.015	316.95	316.96	316.65	317.05				110	0.0402311	0.00539001	0.0283325	0		110	38.3917	1.9147	24.5425	11.9345		110	0.0430261	0.00168003	0.0820828	0		110	38.931	2.16282	23.8269	12.9413
112	317.23	317.15	317.16	316.85	317.15				111	38.9252	1.6902	24.7036	12.5314		111	0.0579745	0.00213117	0.0471832	0		111	38.3849	2.11821	23.5388	12.7279		111	38.1446	2.13643	23.6813	12.3268
113	317.445	317.15	317.16	317.35	317.35				112	0.0669444	0.00756972	23.8757	0		112	0.0474619	0.00196473	0.0434598	0		112	38.3461	2.13115	23.4996	12.7153		112	0.0590974	0.00223656	0.0484544	0
114	317.66	317.75	317.76	317.85	317.75				113	0.0660876	0.0108474	0.0296187	0		113	38.5879	1.91961	24.5409	12.1274		113	0.0636703	0.00209436	0.0441909	0		113	39.6215	1.77824	23.5699	14.2734
115	317.875	317.85	317.86	317.85	317.85				114	39.1846	1.6805	25.6067	11.8974		114	38.5463	1.92406	24.6667	11.9556		114	38.4324	2.15434	23.4482	12.8299		114	39.3424	2.18853	24.0945	13.0593
116	318.09	317.95	317.96	318.05	318.05				115	0.0649596	0.0119633	0.0282932	0		115	0.0322922	0.00170111	0.027885	0		115	38.5593	2.17262	23.4261	12.9605		115	39.2028	1.54883	23.4482	14.2058
117	318.305	318.15	318.16	318.05	318.25				116	0.0695966	0.0187953	0.038825	0		116	0.0319375	0.00170394	0.027615	0		116	38.6965	2.18322	23.5383	12.975		116	0.00408045	0.000189247	0.00475794	0
118	318.52	318.35	318.36	318.85	318.45				117	38.1675	1.3031	23.5803	13.2841		117	38.7766	1.95642	24.5302	12.29		117	0.0532793	0.0028358	0.0312026	0		117	39.4038	2.51099	23.3725	13.5202
119	318.735	318.55	318.56	318.85	318.55				118	0.0553497	0.00290736	0.0253448	0		118	38.5959	1.64823	24.4719	12.4758		118	38.7973	2.19451	23.6336	12.9692						767.091
120	318.95	318.65	318.66	318.65					119	38.2766	1.5353	23.2361	13.5052		119	38.7273	1.76702	24.4676	12.4926		119	38.6239	2.20029	23.6656	12.758
				318.65					120	38.3705	1.1969	23.2057	13.9679		120	0.041255	0.0021825	0.0403779	0		120	38.8763	2.21942	23.6656	12.9913
				318.65									728.53		121	38.8829	1.98368	24.454	12.4452		121	0.0635501	0.00227959	0.0652157	0
				318.45															762.264		122	38.8657	2.2138	23.3581	13.2938
																					123	38.9268	2.22756	23.6223	13.077
																					124	0.0633365	0.00220588	0.0388938	0
																									775.925

## Sheet: T3
Time（s）	T3 (Presetting temperature)	The first experiment	The second experiment	The third experiment					The first experiment						The second experiment						The third experiment
	Temperature（K）	Temperature（K）	Temperature（K）	Temperature（K）					Time(s)	Power(W)					Time(s)	Power(W)					Time(s)	Power(W)
0	293.15	293.55	293.15	293.25
1	293.18	293.95	293.25	293.45						Input	Reflect	Transmission	Absorb			Input	Reflect	Transmission	Absorb			Input	Reflect	Transmission	Absorb
2	293.21	293.75	293.25	293.45					1	0.0542698	0.00180967	0.0460137	0		1	0.0506632	0.00174232	0.0380437	0		1	38.3135	2.25598	23.8416	12.2159
3	293.24	293.65	293.25	293.45					2	0.0518065	0.00132139	0.0275194	0		2	0.0385432	0.00116887	0.0296017	0		2	0.0376068	0.00134629	0.0402614	0
4	293.271	293.65	293.25	293.45					3	39.2787	1.68318	24.4491	13.1464		3	0.0444461	0.00198478	0.0277833	0		3	0.0551218	0.00153171	0.0603366	0
5	293.302	293.55	293.25	293.65					4	37.867	1.65072	22.4941	13.7222		4	0.0447444	0.00141293	0.0379855	0		4	0.0515878	0.00225889	0.0607738	0
6	293.333	293.55	293.25	293.65					5	0.0562205	0.00114061	0.0391316	0		5	38.359	1.46144	22.3298	14.5677		5	0.0586566	0.00202199	0.0542529	0
7	293.365	293.45	293.25	293.75					6	0.0593739	0.00204639	0.0347364	0		6	0.0532919	0.00164459	0.028741	0		6	38.3081	2.26232	23.8902	12.1555
8	293.397	293.35	293.25	293.75					7	0.0596899	0.0020411	0.0440871	0		7	38.2018	1.57285	24.3059	12.323		7	0.0427395	0.00192857	0.0574929	0
9	293.43	293.45	293.35	293.95					8	0.046656	0.00156321	0.0454994	0		8	38.2895	1.59563	24.2932	12.4006		8	0.0423182	0.00208635	0.0599668	0
10	293.464	293.55	293.35	293.95					9	0.0648782	0.00169064	0.0326938	0		9	0.0356831	0.000930886	0.044119	0		9	0.0604324	0.00226801	0.0371467	0
11	293.498	293.55	293.45	294.15					10	0.0800432	0.0014136	0.0284223	0		10	0.0463041	0.00137386	0.0334002	0		10	0.050172	0.00186695	0.0502178	0
12	293.533	293.45	293.45	294.15					11	0.0577192	0.033511	0.0210506	0		11	0.0464182	0.00117364	0.0346378	0		11	0.0460061	0.00147371	0.0575329	0
13	293.57	293.65	293.55	294.15					12	0.0432591	0.00186891	0.0418111	0		12	0.0432217	0.001077	0.0298841	0		12	0.0434421	0.00171476	0.061403	0
14	293.607	293.75	293.55	293.95					13	38.6808	1.60309	22.2598	14.8179		13	0.0372686	0.000973048	0.0301209	0		13	38.7781	2.27151	23.9922	12.5143
15	293.646	293.65	293.75	293.95					14	0.0520716	0.00223113	0.0326373	0		14	0.0368923	0.000937386	0.0309753	0		14	38.7882	2.28944	23.9913	12.5074
16	293.685	293.75	293.55	294.15					15	0.047555	0.00195076	0.0298454	0		15	0.0377438	0.00095976	0.0366102	0		15	0.0468388	0.00218075	0.0820234	0
17	293.726	293.95	293.55	294.15					16	0.0493911	0.00241688	0.0290689	0		16	0.0401635	0.00100549	0.0526943	0		16	0.0522954	0.00173693	0.049213	0
18	293.769	293.75	293.85	294.15					17	0.0531832	0.00270625	0.0286927	0		17	0.0355442	0.00115169	0.0262625	0		17	0.0544601	0.00227071	0.0514494	0
19	293.813	293.65	293.75	293.95					18	0.0431404	0.00264021	0.0265421	0		18	38.2759	1.62241	23.2324	13.421		18	0.0621937	0.00216307	0.0602219	0
20	293.858	293.95	293.75	294.15					19	0.0436432	0.00293933	0.0318602	0		19	0.0339803	0.00104052	0.0311749	0		19	0.0636238	0.00168406	0.0546946	0
21	293.905	294.05	293.75	294.15					20	0.0505379	0.00321853	0.0294232	0		20	0.0411296	0.00150513	0.0523907	0		20	0.0642409	0.00154469	0.0460888	0
22	293.954	294.55	293.85	294.15					21	0.0545522	0.00392786	0.0255608	0		21	0.0400335	0.00145081	0.054458	0		21	0.0449852	0.00208294	0.0418216	0
23	294.004	294.75	293.85	294.15					22	38.2339	1.73021	21.8167	14.687		22	0.0402364	0.00121888	0.0611154	0		22	0.0443916	0.00238461	0.0543709	0
24	294.057	294.95	294.35	294.55					23	39.0689	1.80278	23.0641	14.202		23	0.0484877	0.00143101	0.0423125	0		23	0.0826096	0.00227758	0.0611068	0
25	294.111	294.85	294.35	294.55					24	0.0532787	0.00360072	0.0313017	0		24	0.0640503	0.00150181	0.0392315	0		24	0.0782691	0.0018393	0.0542319	0
26	294.167	295.05	294.95	295.05					25	0.0660363	0.00523808	0.0269721	0		25	38.2387	1.65466	24.1718	12.4123		25	38.7358	2.2907	23.9915	12.4536
27	294.226	295.05	294.95	295.05					26	0.149065	0.0531455	0.0370312	0		26	38.3266	1.66966	24.122	12.5349		26	0.0439248	0.00217539	0.0568315	0
28	294.286	295.05	295.35	295.05					27	0.0454015	0.00308195	0.0373135	0		27	0.0537057	0.00157835	0.0327573	0		27	0.0599541	0.00201423	0.056971	0
29	294.349	295.05	295.35	295.05					28	0.05446	0.00376292	0.0296759	0		28	0.0457912	0.00148668	0.053451	0		28	0.0395579	0.001381	0.0451852	0
30	294.414	295.05	295.15	294.95					29	38.3968	1.60408	23.8111	12.9816		29	0.0687814	0.00196146	0.0277521	0		29	0.0552708	0.00149623	0.0548921	0
31	294.482	295.95	295.15	294.95					30	0.0585406	0.00186157	0.0562215	0		30	0.0359342	0.001106	0.0272707	0		30	0.0439204	0.00237852	0.0368861	0
32	294.552	295.85	295.35	296.15					31	0.0611449	0.00179954	0.0490934	0		31	0.035686	0.00109028	0.0293894	0		31	38.6796	2.33155	23.9504	12.3976
33	294.625	295.85	295.65	296.05					32	0.0468303	0.00118486	0.0438406	0		32	38.4227	1.67654	22.2102	14.536		32	0.0407663	0.00149943	0.0316383	0
34	294.701	295.75	295.65	296.05					33	38.8115	1.93669	24.0352	12.8396		33	38.4272	1.68951	24.2632	12.4745		33	0.073558	0.00214198	0.0389485	0
35	294.779	295.55	296.05	295.95					34	0.0500391	0.00357186	0.048352	0		34	38.3908	1.71304	23.0576	13.6201		34	0.0533525	0.00151639	0.000359246	0
36	294.86	295.85	296.05	296.05					35	37.8917	1.85592	23.4623	12.5735		35	0.0385934	0.00115377	0.0258235	0		35	0.0445349	0.00219386	0.0355336	0
37	294.944	295.75	296.05	296.05					36	0.051153	0.00161059	0.0464801	0		36	0.0335534	0.00102507	0.0257691	0		36	38.6497	2.34548	23.8302	12.4741
38	295.031	295.85	296.05	296.05					37	0.0551964	0.00322833	0.0244248	0		37	0.0332827	0.00101157	0.0253911	0		37	38.6166	2.34402	23.9003	12.3723
39	295.121	295.65	295.75	296.25					38	37.3222	1.62543	23.224	12.4728		38	0.055842	0.00149906	0.0696765	0		38	0.0361699	0.0021588	0.0162149	0
40	295.214	295.75	295.75	296.25					39	0.0564615	0.0038828	0.024294	0		39	0.0475273	0.00125679	0.0407872	0		39	0.0422291	0.00225167	0.0207255	0
41	295.31	295.75	295.75	296.05					40	0.0579992	0.00443303	0.0251404	0		40	0.0473193	0.00126363	0.0305132	0		40	0.0445843	0.00186687	0.0509529	0
42	295.41	295.75	295.75	296.05					41	0.0606121	0.00377841	0.026798	0		41	38.2615	1.71477	24.0209	12.5258		41	38.6154	2.36028	23.8144	12.4407
43	295.513	295.85	295.55	296.05					42	36.9508	1.6353	22.6067	12.7088		42	0.0378912	0.00104081	0.0303071	0		42	0.0501483	0.00191509	0.0538658	0
44	295.62	296.35	295.55	296.05					43	0.0577355	0.00348169	0.0252766	0		43	0.0374091	0.00178633	0.0306376	0		43	0.564826	0.00206989	74849.2	0
45	295.73	296.75	295.55	296.55					44	37.2292	1.44674	23.8352	11.9473		44	0.0561271	0.00141307	0.0500173	0		44	38.5851	2.37286	23.9552	12.2571
46	295.844	296.75	295.35	296.55					45	0.066356	0.00362063	0.0297603	0		45	0.0597652	0.00154276	0.0497268	0		45	0.0560425	0.00200931	0.0369095	0
47	295.962	296.75	295.35	296.65					46	0.0454353	0.00111555	0.0456395	0		46	38.5546	1.74681	24.0314	12.7764		46	0.0603318	0.00267137	0.0572516	0
48	296.083	296.95	295.65	296.85					47	0.0499585	0.00126201	0.041495	0		47	38.6371	1.76383	22.2039	14.6693		47	0.0509413	0.00188456	0.0441041	0
49	296.208	297.05	295.65	296.85					48	0.0708077	0.00428173	0.0285706	0		48	0.0866487	0.00127974	0.0643063	0		48	38.5414	2.37595	23.9636	12.2019
50	296.337	297.05	296.05	297.15					49	37.5955	1.70032	25.0785	10.8167		49	0.0465773	0.00122124	0.038082	0		49	0.055473	0.00205183	0.0448517	0
51	296.471	297.15	296.45	297.15					50	38.7605	1.84246	23.2587	13.6593		50	0.0420868	0.00111404	0.0352261	0		50	38.7275	2.39444	23.7088	12.6243
52	296.608	297.15	296.65	297.75					51	0.0792743	0.00504364	0.0390785	0		51	0.0362804	0.00124521	0.0338991	0		51	0.0488261	0.00204213	0.0457012	0
53	296.75	297.15	297.25	297.75					52	38.306	1.82186	23.2245	13.2596		52	0.0515422	0.00121003	0.0401127	0		52	0.0520663	0.00224621	0.0452256	0
54	296.896	297.15	297.25	297.75					53	0.0616569	0.00454661	0.0429891	0		53	38.4681	1.77163	22.2657	14.4308		53	0.0487341	0.00252354	0.0417174	0
55	297.046	297.15	297.45	297.75					54	39.289	1.93612	22.9891	14.3638		54	38.5644	1.78614	22.2541	14.5242		54	0.0613596	0.00307667	0.0421224	0
56	297.201	297.35	297.45	297.75					55	39.2997	1.52032	23.9989	13.7805		55	0.0387256	0.00109402	0.0290008	0		55	38.6606	2.38246	23.7654	12.5127
57	297.36	298.05	297.45	298.05					56	0.0765903	0.00430128	0.0319524	0		56	0.0366504	0.00104533	0.0400961	0		56	37.9417	2.40443	23.8116	11.7257
58	297.524	298.15	297.45	298.25					57	38.8273	1.248	25.3917	12.1876		57	0.0361627	0.00110263	0.0328781	0		57	0.0538386	0.00269548	0.0480061	0
59	297.693	298.55	297.25	298.25					58	38.9862	1.72139	26.6814	10.5834		58	0.045118	0.00132684	0.0307968	0		58	0.057575	0.00193104	0.0629095	0
60	297.866	298.45	297.25	298.35					59	39.5116	1.80423	25.6556	12.0518		59	38.6133	1.80794	22.2203	14.5851		59	38.5819	1.5758	24.5264	12.4797
61	298.044	298.45	297.55	298.35					60	0.0452388	0.00122913	0.0507275	0		60	38.5012	1.81288	22.1699	14.5184		60	38.5907	1.59775	24.4558	12.5372
62	298.227	298.35	297.55	298.55					61	0.0527766	0.000949851	0.0404411	0		61	0.0387868	0.00108818	0.0314024	0		61	0.0491048	0.00222072	0.0496549	0
63	298.416	298.55	297.75	298.55					62	0.0755503	0.00380552	0.0327395	0		62	0.0586808	0.00183604	0.0362565	0		62	0.0598493	0.00303087	0.0479324	0
64	298.609	298.65	297.95	298.75					63	38.7856	1.63036	25.2724	11.8828		63	0.0401803	0.00118526	0.0320072	0		63	38.695	1.62032	24.5324	12.5423
65	298.807	298.85	298.35	298.75					64	38.2937	1.47996	25.1329	11.6808		64	38.505	1.8252	22.167	14.5127		64	0.0467433	0.00237979	0.0449195	0
66	299.011	298.95	298.35	298.85					65	0.0703099	0.00597841	0.0293466	0		65	38.2345	1.83929	21.9786	14.4166		65	38.6246	1.64154	24.5816	12.4015
67	299.22	298.95	298.45	298.85					66	0.0584269	0.00438231	0.0282291	0		66	38.1997	1.85026	21.955	14.3945		66	38.7666	1.65586	24.4212	12.6895
68	299.435	298.95	298.65	298.95					67	37.9577	1.3453	23.0938	13.5186		67	0.0417354	0.00140964	0.0377991	0		67	38.5544	1.66876	24.3078	12.5779
69	299.655	299.05	298.95	298.95					68	38.7245	1.66195	24.927	12.1356		68	0.0407081	0.00113394	0.0640125	0		68	0.0666732	0.00267271	0.0449539	0
70	299.88	299.35	299.45	299.45					69	37.9591	1.4367	26.7163	9.8061		69	0.0637808	0.0016442	0.0418252	0		69	0.0739686	0.00234227	0.0397696	0
71	300.112	299.85	299.45	299.45					70	0.0455674	0.00505319	0.032004	0		70	38.2105	1.8691	22.0388	14.3026		70	38.7379	1.69181	24.5132	12.5329
72	300.349	300.15	299.85	300.25					71	0.0660982	0.0036158	0.0546808	0		71	0.0475933	0.00157232	0.0326943	0		71	38.6971	1.70286	24.339	12.6553
73	300.592	300.55	300.25	300.25					72	38.8319	1.42413	26.7254	10.6824		72	0.0383042	0.00126522	0.0353215	0		72	0.0382304	0.00210596	0.0453533	0
74	300.841	301.05	300.25	300.45					73	38.8575	1.42572	25.7815	11.6503		73	38.1461	1.87776	22.0897	14.1787		73	38.8865	1.7275	24.4572	12.7018
75	301.095	301.05	300.65	300.95					74	38.5441	1.52602	25.6808	11.3373		74	38.3102	1.89437	21.8579	14.5579		74	38.7734	1.73307	24.3738	12.6666
76	301.356	301.35	301.15	301.35					75	0.0750373	0.00352455	56.0323	0		75	38.2629	1.89918	22.0109	14.3529		75	0.0559153	0.00246788	0.0493747	0
77	301.623	301.65	301.65	301.65					76	38.2501	1.27108	23.0323	13.9467		76	38.3433	1.92488	22.0662	14.3523		76	0.0559362	0.00194425	0.0651178	0
78	301.896	301.85	301.65	301.65					77	0.0693702	0.00387487	0.0428179	0		77	0.0431363	0.00149807	0.0367407	0		77	38.7173	1.74751	24.3294	12.6404
79	302.176	302.05	302.25	301.85					78	38.8098	1.523	24.2081	13.0787		78	0.047415	0.00167184	0.0424433	0		78	38.6623	1.7613	24.3904	12.5106
80	302.462	302.45	302.25	302.05					79	39.4144	1.32213	26.1681	11.9242		79	38.2136	1.94516	22.072	14.1964		79	38.6644	1.77608	24.2262	12.6621
81	302.754	303.05	302.45	302.05					80	38.3035	1.52108	27.9782	8.80422		80	38.6575	1.97151	23.8408	12.8452		80	0.0534821	0.0018738	0.0576476	0
82	303.053	303.45	302.85	302.95					81	0.0474961	0.00122352	0.0404411	0		81	38.5055	1.97113	23.9915	12.5428		81	38.9028	1.80013	24.3596	12.7431
83	303.359	303.25	303.15	302.95					82	40.5285	1.37881	25.8315	13.3182		82	0.0443658	0.00137946	0.0373899	0		82	38.5715	1.80342	24.3088	12.4593
84	303.671	303.05	303.95	303.05					83	40.023	1.55732	25.8537	12.612		83	38.6721	1.99	23.9596	12.7225		83	0.0438574	0.00241443	0.0520832	0
85	303.991	303.25	303.95	303.05					84	39.7127	1.508	26.1281	12.0766		84	38.6603	2.00762	23.9406	12.7121		84	38.8351	1.83342	24.412	12.5896
86	304.317	303.65	304.55	303.15					85	39.304	1.54447	26.2715	11.488		85	38.6103	2.02222	23.8988	12.6893		85	38.9073	1.853	24.404	12.6503
87	304.65	304.05	304.55	303.65					86	0.0718258	0.00356076	0.0388954	0		86	38.5788	2.03508	23.8788	12.6649		86	38.9893	1.86746	24.368	12.7539
88	304.99	304.25	304.55	303.65					87	39.0359	1.38218	26.1115	11.5422		87	38.6836	2.05611	23.9005	12.727		87	38.9976	1.88554	24.302	12.8101
89	305.337	304.85	304.55	303.95					88	38.7448	1.41912	25.6236	11.7021		88	0.0635893	0.00182598	0.0397347	0		88	38.7438	1.89424	24.1276	12.722
90	305.692	305.15	305.35	303.95					89	40.896	1.44752	26.4787	12.9698		89	38.2552	2.06149	23.8349	12.3588		89	0.0772568	0.00293925	0.053711	0
91	306.053	305.45	305.55	304.15					90	39.3284	1.72614	26.4822	11.1201		90	38.4986	2.06994	23.8273	12.6014		90	38.6407	1.89558	24.2632	12.4819
92	306.422	306.05	306.75	304.15					91	39.0531	1.53458	26.5946	10.9239		91	38.4768	2.06352	23.9003	12.513		91	38.6035	1.90363	24.0822	12.6177
93	306.799	306.45	306.75	304.85					92	0.0783481	0.00406965	0.0561036	0		92	38.5285	2.06964	23.9453	12.5135		92	38.5637	1.93121	24.131	12.5015
94	307.183	306.95	306.75	304.85					93	40.0063	1.62959	27.2727	11.104		93	38.3332	2.10516	23.9016	12.3264		93	38.4869	1.92595	24.0268	12.5342
95	307.575	307.55	307.55	305.25					94	39.8716	1.44172	27.3784	11.0515		94	0.0430505	0.00203363	0.0328811	0		94	0.0664307	0.0025547	0.0551007	0
96	307.974	308.15	308.15	305.55					95	0.0992216	0.00259532	0.0404411	0		95	0.0479979	0.00193445	0.0628733	0		95	0.0576915	0.00231737	0.0651893	0
97	308.381	308.25	308.45	306.05					96	39.3938	1.64535	26.5513	11.1972		96	38.4413	2.11268	23.9022	12.4264		96	38.6173	1.95068	24.085	12.5816
98	308.796	308.75	308.45	306.45					97	39.3101	1.71272	25.8569	11.7405		97	38.2519	2.11811	23.9501	12.1837		97	38.6964	1.96546	24.041	12.6899
99	309.219	308.95	308.65	306.95					98	39.1107	1.71082	26.7247	10.6752		98	37.6243	0.0112528	23.8332	13.7798		98	38.5307	1.9791	23.9452	12.6064
100	309.65	309.05	308.65	307.25					99	0.0537969	0.00124775	0.054671	0		99	38.7602	2.13567	23.977	12.6475		99	38.6713	2.00185	24.1494	12.52
101	310.089	309.35	309.05	308.35					100	0.0448921	0.00106761	0.400577	0		100	37.6965	0.0103972	23.8902	13.7959		100	38.6478	2.00468	24.1448	12.4983
102	310.536	309.95	309.55	308.55					101	39.0034	1.4512	26.5121	11.0401		101	0.0450842	0.00194959	0.0327371	0		101	38.6867	2.03525	24.0316	12.6198
103	310.992	310.65	310.35	309.05					102	38.5183	1.67139	25.643	11.2039		102	0.0418204	0.00167588	0.0454354	0		102	0.0611994	0.00221344	0.0543142	0
104	311.456	311.05	311.55	309.55					103	38.2742	1.74322	26.0817	10.4493		103	0.0435455	0.00196734	0.0522096	0		103	0.0632337	0.00279538	0.0516955	0
105	311.928	311.45	311.55	309.85					104	0.0480983	0.00117666	0.0483466	0		104	38.5268	2.16114	23.8536	12.5121		104	38.896	2.00322	24.0678	12.8249
106	312.409	312.05	311.75	310.65					105	38.3412	1.67832	27.0945	9.56838		105	38.6643	2.152	23.9624	12.5499		105	38.8438	2.04929	24.2354	12.5591
107	312.898	312.75	312.05	311.25					106	38.23	1.7378	26.8417	9.6505		106	38.7501	2.17552	23.8701	12.7045		106	0.0657838	0.00257504	0.0637265	0
108	313.396	313.35	312.15	311.25					107	39.6738	1.75637	25.7034	12.214		107	38.4909	2.19081	23.826	12.4741		107	0.0445672	0.00191929	0.0486263	0
109	313.903	313.95	312.15	311.65					108	38.9178	1.49628	27.6245	9.79702		108	0.0610707	0.00196409	0.0448283	0		108	38.9645	2.07635	24.2354	12.6527
110	314.418	314.05	312.65	312.45					109	38.3588	1.56628	24.6864	12.1061		109	0.0549273	0.00195275	0.0506758	0		109	38.846	2.06077	24.1072	12.678
111	314.943	314.65	312.85	312.85					110	0.0563119	0.00165233	0.0404411	0		110	0.0493062	0.00165486	0.0444128	0		110	38.9988	2.08876	24.061	12.8491
112	315.477	315.45	313.45	313.65					111	0.0537607	0.00162557	0.0404411	0		111	38.7249	2.20438	23.719	12.8015		111	39.0865	2.09408	24.1106	12.8818
113	316.019	315.95	314.05	314.25					112	38.3118	1.86415	23.459	12.9886		112	38.5856	2.21435	23.9161	12.4552		112	38.7358	2.10389	24.0788	12.5531
114	316.571	316.35	315.85	314.25					113	38.9276	1.61524	22.4203	14.8921		113	0.0412668	0.00167731	0.0666276	0		113	0.046416	0.00204045	0.0497401	0
			316.75	315.95					114	38.4793	1.89704	25.7871	10.7952		114	0.0627607	0.00205796	0.0593986	0		114	0.0538611	0.00265433	0.0578859	0
			316.85	315.95									675.476		115	38.6317	2.21693	23.7603	12.6545		115	38.8024	2.13286	24.1746	12.4949
			316.85	316.55											116	38.4286	2.23158	23.8178	12.3792		116	0.0861217	0.00266049	0.0372742	0
			317.05	316.55											117	0.0686943	0.0021052	0.0716582	0		117	38.8069	2.13526	23.8774	12.7942
			317.05	316.85											118	0.0474651	0.00166812	0.0642968	0		118	0.0600888	0.00244203	0.0375933	0
															119	0.0475303	0.00159491	0.0385662	0						665.118
															120	38.3341	2.25856	23.8534	12.2222
																			674.388
